# Supplementary material for: Genomic Hotspots for Adaptation: The Population Genetics of Müllerian Mimicry in Heliconius erato
Source: PLoS Genet. 2010 Feb 5;6(2):e1000796. doi: 10.1371/journal.pgen.1000796 (PMC2816678; doi:10.1371/journal.pgen.1000796)
Supplement: Table S2 — Summary of association results and FST estimates for each SNP. (1.06 MB TXT) [file pgen.1000796.s004.txt]

Site	Gene	Position	Chromsome	Trait	Trend(-log10)	FST
S001	CYTA	70	D	D	0.0000	0.0000
S002	CYTA	152	D	D	0.3819	0.0487
S003	CYTA	216	D	D	0.0000	0.0000
S004	CYTA	219	D	D	0.0000	0.0000
S005	CYTA	222	D	D	0.0000	0.0000
S006	CYTA	303	D	D	0.0000	0.0000
S007	CYTA	395	D	D	0.0830	0.0000
S008	CYTA	417	D	D	0.0000	0.0000
S009	CYTA	516	D	D	0.0000	0.0000
S010	CYTA	639	D	D	0.0000	0.0000
S011	Dna-J	73314	D	D	4.0162	0.3848
S012	Dna-J	73329	D	D	0.1598	0.0000
S013	Dna-J	73332	D	D	1.2745	0.2995
S014	Dna-J	73407	D	D	7.3238	0.6404
S015	Dna-J	73476	D	D	5.9466	0.6114
S016	Dna-J	73491	D	D	1.1048	0.1793
S017	Dna-J	73524	D	D	2.4595	0.4096
S018	Dna-J	73569	D	D	1.8376	0.2876
S019	Dna-J	73593	D	D	0.0298	0.0257
S020	Dna-J	73599	D	D	0.0298	0.0257
S021	Dna-J	73605	D	D	0.0022	0.0000
S022	Dna-J	73699	D	D	6.3864	0.6114
S023	Dna-J	73741	D	D	1.0229	0.0899
S024	Dna-J	73753	D	D	6.3864	0.6114
S025	Dna-J	73785	D	D	0.5246	0.1200
S026	3P	146021	D	D	0.2146	0.0000
S027	3P	146023	D	D	0.0298	0.0000
S028	3P	146027	D	D	1.0976	0.3846
S029	3P	146030	D	D	0.5366	0.1818
S030	3P	146035	D	D	0.1330	0.0000
S031	3P	146041	D	D	0.1268	0.0059
S032	3P	146064	D	D	0.1739	0.0000
S033	3P	146089	D	D	0.4345	0.0476
S034	3P	146110	D	D	1.2959	0.3118
S035	3P	146112	D	D	1.4967	0.3118
S036	3P	146166	D	D	1.2416	0.3810
S037	3P	146169	D	D	0.0265	0.0115
S038	3P	146172	D	D	0.0965	0.1148
S039	3P	146186	D	D	0.1739	0.0118
S040	3P	146190	D	D	1.3280	0.3810
S041	3P	146196	D	D	0.4781	0.1579
S042	3P	146205	D	D	0.6321	0.3684
S043	3P	146206	D	D	0.0234	0.0000
S044	3P	146207	D	D	0.1186	0.0000
S045	3P	146220	D	D	0.5285	0.1538
S046	3P	146221	D	D	0.5285	0.1538
S047	3P	146231	D	D	0.0388	0.2941
S048	3P	146235	D	D	1.4647	0.2712
S049	3P	146241	D	D	0.8934	0.2941
S050	3P	146255	D	D	0.4584	0.0526
S051	3P	146258	D	D	0.2996	0.0526
S052	3P	146260	D	D	0.4204	0.3333
S053	3P	146283	D	D	0.8192	0.2941
S054	3P	146288	D	D	0.6428	0.1765
S055	3P	146301	D	D	0.8192	0.2941
S056	3P	146302	D	D	0.8192	0.2941
S057	3P	146304	D	D	0.8192	0.2941
S058	3P	146305	D	D	0.8192	0.2941
S059	3P	146308	D	D	0.6183	0.2941
S060	3P	146309	D	D	0.8192	0.2941
S061	3P	146311	D	D	0.8192	0.2941
S062	3P	146317	D	D	1.0614	0.3478
S063	3P	146320	D	D	0.7887	0.1332
S064	3P	146340	D	D	0.0125	0.0387
S065	3P	146342	D	D	0.4095	0.0396
S066	3P	146348	D	D	0.4445	0.0696
S067	3P	146353	D	D	0.0807	0.0000
S068	3P	146365	D	D	0.1192	0.0000
S069	3P	146369	D	D	0.0845	0.0400
S070	3P	146375	D	D	0.1598	0.0000
S071	3P	146390	D	D	0.3357	0.1765
S072	3P	146401	D	D	0.0678	0.0769
S073	3P	146404	D	D	0.2153	0.0769
S447	Slu7ex9	221441	D	D	0.0375	0.0000
S448	Slu7ex2	221476	D	D	1.3240	0.2731
S449	Slu7ex2	225528	D	D	1.5649	0.1936
S436	KIN	237621	D	D	0.8872	0.2068
S437	KIN	237648	D	D	0.5854	0.0953
S438	KIN	237654	D	D	1.5562	0.2204
S439	KIN	237675	D	D	1.3400	0.0681
S440	KIN	237696	D	D	1.8265	0.2272
S441	KIN	237756	D	D	1.6485	0.2219
S442	KIN	237883	D	D	0.1631	0.0538
S443	KIN	237907	D	D	0.0220	0.0356
S444	KIN	237910	D	D	0.3022	0.0485
S445	KIN	237915	D	D	0.0793	0.0000
S446	KIN	238030	D	D	1.2985	0.2082
S074	GPCR	247542	D	D	1.4988	0.0000
S075	GPCR	247567	D	D	0.5907	0.2857
S076	GPCR	247608	D	D	0.3573	0.2381
S077	GPCR	247632	D	D	0.1177	0.1034
S078	GPCR	247656	D	D	1.1764	0.0952
S079	GPCR	247662	D	D	0.2203	0.0476
S080	GPCR	247666	D	D	0.3071	0.0476
S081	GPCR	247764	D	D	1.7614	0.4615
S082	GPCR	247765	D	D	1.1048	0.0952
S083	GPCR	247779	D	D	0.4963	0.4286
S084	GPCR	247800	D	D	0.6457	0.5238
S085	GPCR	247857	D	D	0.2049	0.0000
S086	GPCR	247887	D	D	0.6183	0.4542
S087	GPCR	247893	D	D	1.5360	0.0916
S088	GPCR	247920	D	D	0.2464	0.0476
S089	GPCR	247986	D	D	6.2634	0.6174
S090	GPCR	247998	D	D	6.2634	0.7288
S091	GPCR	248025	D	D	0.7598	0.5238
S419	Abh	260745	D	D	0.1730	0.0000
S420	Abh	260757	D	D	0.4393	0.0555
S421	Abh	260769	D	D	1.9802	0.2839
S422	Abh	260801	D	D	0.5137	0.0168
S423	Abh	260805	D	D	1.5201	0.2509
S424	Abh	260820	D	D	1.0628	0.1565
S425	Abh	260821	D	D	1.1810	0.1719
S426	Abh	260826	D	D	2.1009	0.3105
S427	Abh	260834	D	D	2.0815	0.2661
S428	Abh	260842	D	D	2.9234	0.3907
S429	Abh	260887	D	D	0.1820	0.0000
S430	Abh	260891	D	D	1.2827	0.1345
S431	Abh	260892	D	D	0.0549	0.0000
S432	Abh	260898	D	D	2.1907	0.3224
S433	Abh	260919	D	D	2.2718	0.3361
S434	Abh	260971	D	D	2.7174	0.3728
S435	Abh	261046	D	D	1.3061	0.1580
S109	VanGogh	451328	D	D	0.2203	0.0759
S110	VanGogh	451358	D	D	0.2339	0.0185
S111	VanGogh	451373	D	D	0.3337	0.2593
S112	VanGogh	451376	D	D	0.2134	0.0000
S113	VanGogh	451388	D	D	0.7795	0.1215
S114	VanGogh	451499	D	D	0.0298	0.0000
S115	VanGogh	451502	D	D	0.4701	0.1185
S116	VanGogh	451504	D	D	0.7049	0.1481
S117	VanGogh	451544	D	D	1.2745	0.5185
S118	VanGogh	451673	D	D	2.6930	0.5474
S119	VanGogh	451727	D	D	0.0521	0.0000
S120	VanGogh	451859	D	D	6.1283	0.8531
S121	VanGogh	451868	D	D	1.7182	0.3545
S122	VanGogh	451898	D	D	1.6263	0.3161
S123	VanGogh	451910	D	D	1.3927	0.3359
S124	VanGogh	451919	D	D	1.5788	0.2396
S125	VanGogh	451934	D	D	1.3585	0.0757
S126	VanGogh	451973	D	D	1.2998	0.3161
S127	VanGogh	452024	D	D	4.2365	0.6362
S128	GN6	455720	D	D	0.6041	0.2174
S129	GN6	455729	D	D	0.1625	0.2174
S130	GN6	455744	D	D	0.6457	0.1111
S131	GN6	455900	D	D	0.5039	0.0370
S132	GN6	455949	D	D	0.4963	0.0370
S133	GN6	455954	D	D	0.0965	0.0741
S134	GN6	455961	D	D	0.3277	0.0741
S135	GN6	455962	D	D	0.2477	0.0370
S136	GN6	455990	D	D	0.4254	0.0000
S137	GN6	456008	D	D	0.4254	0.1111
S138	GN6	456032	D	D	0.3090	0.0741
S139	GN6	456095	D	D	0.4412	0.1111
S140	GN6	456113	D	D	0.8441	0.1852
S141	GN6	456125	D	D	0.1438	0.0065
S142	GN6	456133	D	D	0.3282	0.1852
S143	THAP	490899	D	D	0.1434	0.0000
S144	THAP	490924	D	D	3.4539	0.4280
S145	THAP	491019	D	D	0.9993	0.1600
S146	THAP	491061	D	D	0.4474	0.1127
S147	THAP	491151	D	D	0.0336	0.0000
S148	THAP	491172	D	D	0.1739	0.0990
S149	THAP	491283	D	D	3.0880	0.4012
S150	THAP	491316	D	D	0.2339	0.0400
S151	GN18	517581	D	D	0.0270	0.2626
S152	GN18	517588	D	D	0.0128	0.0000
S153	GN18	517664	D	D	0.1362	0.0000
S154	GN18	517665	D	D	0.1362	0.0000
S155	GN18	517734	D	D	0.0480	0.0216
S156	GN18	517785	D	D	0.0678	0.1008
S157	GN18	517789	D	D	0.0965	0.0909
S158	GN18	517830	D	D	0.0480	0.0097
S159	GN18	517851	D	D	0.0307	0.1709
S160	GN18	517860	D	D	0.0015	0.1550
S161	GN18	517863	D	D	0.0234	0.1915
S162	GN18	517870	D	D	0.0965	0.0959
S163	GN18	517882	D	D	0.3038	0.0940
S164	GN18	517923	D	D	0.0165	0.2041
S165	Has-1	1380794	D	D	2.8715	0.3349
S166	Has-1	1380989	D	D	0.2446	0.0369
S167	Has-1	1381082	D	D	0.4355	0.0588
S168	Has-1	1381103	D	D	2.1507	0.1403
S169	Has-1	1381169	D	D	2.6727	0.4520
S170	FORK	5	Cr	Cr	0.0711	0.1282
S171	FORK	8	Cr	Cr	0.0542	0.0769
S172	FORK	19	Cr	Cr	0.4498	0.0145
S173	FORK	43	Cr	Cr	0.0020	0.0256
S174	FORK	79	Cr	Cr	0.0648	0.0000
S175	FORK	90	Cr	Cr	0.0503	0.0089
S176	FORK	130	Cr	Cr	0.2639	0.0000
S177	FORK	181	Cr	Cr	0.1326	0.0000
S178	FORK	235	Cr	Cr	0.2182	0.0037
S179	FORK	298	Cr	Cr	0.0542	0.0000
S180	FORK	334	Cr	Cr	0.0835	0.0000
S181	FORK	355	Cr	Cr	0.5066	0.2518
S182	FORK	379	Cr	Cr	0.6172	0.0361
S183	FORK	391	Cr	Cr	0.1086	0.0000
S184	FORK	440	Cr	Cr	0.3844	0.0346
S185	FORK	446	Cr	Cr	0.0000	0.0000
S186	FORK	447	Cr	Cr	0.1185	0.0738
S187	FORK	464	Cr	Cr	0.0000	0.0000
S188	FORK	475	Cr	Cr	0.2978	0.0000
S189	FORK	496	Cr	Cr	0.1477	0.0000
S190	FORK	512	Cr	Cr	1.0323	0.1822
S191	FORK	589	Cr	Cr	0.0235	0.0000
S192	FORK	608	Cr	Cr	0.0216	0.0000
S193	FORK	614	Cr	Cr	0.0216	0.0000
S194	FORK	617	Cr	Cr	0.6066	0.0000
S195	BESS	54672	Cr	Cr	0.0334	0.0000
S196	BESS	54673	Cr	Cr	0.1357	0.0000
S197	BESS	54688	Cr	Cr	0.6538	0.0000
S198	BESS	54708	Cr	Cr	0.2457	0.0000
S199	BESS	54718	Cr	Cr	0.1365	0.0000
S200	BESS	54723	Cr	Cr	0.1692	0.0000
S201	BESS	54729	Cr	Cr	0.6709	0.0000
S202	BESS	54801	Cr	Cr	0.4679	0.0000
S203	BESS	54900	Cr	Cr	0.0495	0.0000
S204	BESS	54930	Cr	Cr	0.1050	0.0000
S205	BESS	54981	Cr	Cr	0.0000	0.0000
S206	Treh	66833	Cr	Cr	0.2457	0.1110
S207	Treh	66884	Cr	Cr	0.0398	0.0562
S208	Treh	66938	Cr	Cr	0.0212	0.0000
S209	Treh	66998	Cr	Cr	0.4960	0.0967
S210	Treh	67055	Cr	Cr	0.1653	0.0000
S211	Treh	67106	Cr	Cr	0.4643	0.1313
S212	Treh	67157	Cr	Cr	0.1981	0.0967
S213	Treh	67259	Cr	Cr	0.0011	0.0060
S214	Treh	67310	Cr	Cr	0.0334	0.0000
S215	Treh	67355	Cr	Cr	0.1653	0.0000
S216	Treh	67607	Cr	Cr	0.2978	0.0000
S217	Treh	67655	Cr	Cr	1.0317	0.1776
S218	Treh	67679	Cr	Cr	0.3058	0.0000
S219	Treh	67712	Cr	Cr	0.5267	0.0000
S220	Treh	67721	Cr	Cr	0.6538	0.0451
S221	Treh	67772	Cr	Cr	0.8400	0.0870
S222	Treh	67784	Cr	Cr	0.7604	0.0000
S223	Treh	67901	Cr	Cr	1.1002	0.1739
S224	Treh	67931	Cr	Cr	0.2886	0.0563
S225	Treh	67976	Cr	Cr	0.2344	0.0000
S226	Treh	68015	Cr	Cr	0.1324	0.0247
S227	Treh	68027	Cr	Cr	0.0593	0.0000
S228	Treh	68089	Cr	Cr	0.8031	0.1997
S229	Treh	68095	Cr	Cr	0.9873	0.1423
S230	Treh	68111	Cr	Cr	1.2876	0.0548
S231	Treh	68173	Cr	Cr	0.8012	0.0000
S232	Treh	68191	Cr	Cr	0.0298	0.0000
S233	Treh	68192	Cr	Cr	0.0765	0.0219
S234	Treh	68212	Cr	Cr	1.9610	0.1846
S235	Treh	68213	Cr	Cr	1.0288	0.0795
S236	Treh	68219	Cr	Cr	1.9557	0.1815
S237	Treh	68318	Cr	Cr	0.0857	0.0000
S238	Treh	68381	Cr	Cr	0.0212	0.0000
S239	B9	104621	Cr	Cr	0.1981	0.0000
S240	B9	104627	Cr	Cr	0.0550	0.0000
S241	B9	104632	Cr	Cr	0.3635	0.0000
S242	B9	104636	Cr	Cr	0.1490	0.0000
S243	B9	104649	Cr	Cr	0.4272	0.0000
S244	B9	104650	Cr	Cr	0.0467	0.0037
S245	B9	104665	Cr	Cr	1.2089	0.0489
S246	B9	104686	Cr	Cr	0.2585	0.0155
S247	B9	104712	Cr	Cr	0.4261	0.0000
S248	B9	104735	Cr	Cr	0.3291	0.0000
S249	B9	104750	Cr	Cr	1.0860	0.0252
S250	B9	104760	Cr	Cr	1.2606	0.0507
S251	B9	104772	Cr	Cr	0.0212	0.0000
S252	B9	104826	Cr	Cr	0.1188	0.0028
S253	B9	104871	Cr	Cr	0.1876	0.0028
S254	CJ26	130877	Cr	Cr	0.0235	0.0489
S255	CJ26	130895	Cr	Cr	0.1225	0.0000
S256	CJ26	130900	Cr	Cr	0.0542	0.0095
S257	CJ26	130931	Cr	Cr	1.1339	0.0000
S258	CJ26	130958	Cr	Cr	0.1086	0.0095
S259	CJ26	130959	Cr	Cr	0.0911	0.0000
S260	CJ26	130985	Cr	Cr	0.7728	0.0000
S261	CJ26	130987	Cr	Cr	0.7728	0.0000
S262	CJ26	130994	Cr	Cr	0.7728	0.0000
S263	CJ26	131009	Cr	Cr	0.0822	0.0000
S264	CJ26	131012	Cr	Cr	0.7728	0.0000
S265	CJ26	131018	Cr	Cr	0.1303	0.0000
S266	CJ26	131025	Cr	Cr	0.3327	0.0000
S267	CJ26	131081	Cr	Cr	0.0298	0.0168
S268	CJ26	131093	Cr	Cr	0.1972	0.0541
S269	CJ26	131129	Cr	Cr	0.8074	0.0000
S270	CJ26	131153	Cr	Cr	0.1185	0.0541
S271	CJ26	131165	Cr	Cr	1.1339	0.0000
S272	CJ26	131168	Cr	Cr	0.0542	0.0289
S273	CJ26	131180	Cr	Cr	0.1350	0.0270
S274	CJ26	131210	Cr	Cr	0.2881	0.0410
S275	CJ26	131213	Cr	Cr	0.0933	0.0410
S276	UNK	177449	Cr	Cr	0.2447	0.0000
S277	UNK	177458	Cr	Cr	0.1692	0.0000
S278	UNK	177461	Cr	Cr	0.1319	0.0000
S279	UNK	177476	Cr	Cr	0.1286	0.0000
S280	UNK	177483	Cr	Cr	0.2253	0.0000
S281	UNK	177484	Cr	Cr	0.6566	0.2000
S282	UNK	177511	Cr	Cr	0.3279	0.0000
S283	UNK	177518	Cr	Cr	0.4817	0.0000
S284	UNK	177560	Cr	Cr	0.9174	0.2857
S285	UNK	177579	Cr	Cr	0.1653	0.1724
S286	UNK	177582	Cr	Cr	1.0650	0.1034
S287	UNK	177584	Cr	Cr	1.0650	0.1034
S288	UNK	177590	Cr	Cr	1.0650	0.1034
S289	UNK	177620	Cr	Cr	0.6441	0.1034
S290	UNK	177642	Cr	Cr	2.6681	0.0000
S291	UNK	177651	Cr	Cr	2.1742	0.0000
S292	UNK	177657	Cr	Cr	0.7728	0.0000
S293	UNK	177658	Cr	Cr	2.7307	0.0000
S294	UNK	177666	Cr	Cr	0.1324	0.3333
S295	UNK	177677	Cr	Cr	2.1742	0.0000
S296	UNK	177679	Cr	Cr	2.7307	0.0000
S297	UNK	177683	Cr	Cr	5.7481	0.2667
S298	UNK	177686	Cr	Cr	2.4156	0.0000
S299	UNK	177696	Cr	Cr	2.9543	0.0000
S300	UNK	177710	Cr	Cr	0.6169	0.0000
S301	UNK	177711	Cr	Cr	0.5952	0.0909
S302	UNK	177801	Cr	Cr	0.5952	0.0909
S303	UNK	177805	Cr	Cr	3.7520	0.2705
S304	RECQ	190778	Cr	Cr	0.3835	0.0000
S305	RECQ	190784	Cr	Cr	0.5066	0.0000
S306	RECQ	190790	Cr	Cr	0.3359	0.0000
S307	RECQ	190856	Cr	Cr	0.8979	0.0000
S308	RECQ	190871	Cr	Cr	0.8031	0.0000
S309	RECQ	190881	Cr	Cr	0.7728	0.0000
S310	RECQ	190882	Cr	Cr	0.3270	0.0000
S311	RECQ	190895	Cr	Cr	0.6303	0.0000
S312	RECQ	191058	Cr	Cr	0.1185	0.0069
S313	RECQ	191173	Cr	Cr	0.0765	0.0000
S314	RECQ	191194	Cr	Cr	0.9873	0.0800
S315	RECQ	191205	Cr	Cr	0.0795	0.0154
S316	RECQ	191345	Cr	Cr	0.3009	0.0000
S317	RECQ	191362	Cr	Cr	0.0000	0.0000
S318	RECQ	191464	Cr	Cr	0.6159	0.0000
S319	RECQ	191472	Cr	Cr	0.0862	0.2000
S320	INV	202013	Cr	Cr	0.0677	0.0000
S321	INV	202034	Cr	Cr	0.3009	0.0049
S322	INV	202058	Cr	Cr	0.0000	0.0382
S323	INV	202066	Cr	Cr	0.3719	0.0000
S324	INV	202079	Cr	Cr	0.1021	0.0000
S325	INV	202094	Cr	Cr	0.2065	0.0000
S326	INV	202154	Cr	Cr	0.4029	0.0000
S327	INV	202211	Cr	Cr	0.5834	0.0264
S328	INV	202217	Cr	Cr	0.4153	0.1111
S329	INV	202226	Cr	Cr	0.0000	0.0000
S330	INV	202241	Cr	Cr	0.0711	0.0061
S331	INV	202265	Cr	Cr	0.1029	0.0002
S332	INV	202280	Cr	Cr	0.1981	0.0000
S333	INV	202304	Cr	Cr	3.0799	0.1212
S334	INV	202313	Cr	Cr	0.0212	0.0000
S335	INV	202324	Cr	Cr	1.4853	0.0326
S336	INV	202349	Cr	Cr	0.0000	0.2922
S337	INV	202379	Cr	Cr	1.2880	0.0808
S338	INV	202394	Cr	Cr	0.0000	0.1481
S339	INV	202400	Cr	Cr	0.3508	0.0000
S340	INV	202433	Cr	Cr	0.0712	0.0341
S341	INV	202439	Cr	Cr	0.2360	0.0670
S342	INV	202454	Cr	Cr	0.0834	0.0000
S343	INV	202468	Cr	Cr	0.2447	0.0000
S344	INV	202469	Cr	Cr	0.3659	0.0147
S345	INV	202476	Cr	Cr	0.2447	0.0000
S346	INV	202484	Cr	Cr	0.1569	0.0000
S347	INV	202493	Cr	Cr	0.0819	0.0000
S348	INV	202517	Cr	Cr	1.5230	0.0142
S349	INV	202553	Cr	Cr	0.1255	0.0000
S350	INV	202554	Cr	Cr	0.5005	0.0000
S351	INV	202571	Cr	Cr	0.0334	0.0000
S352	INV	202595	Cr	Cr	0.0550	0.0730
S353	INV	202602	Cr	Cr	0.0889	0.0000
S354	INV	202604	Cr	Cr	0.2360	0.0000
S355	INV	202625	Cr	Cr	0.2680	0.0180
S356	INV	202628	Cr	Cr	1.9457	0.0198
S357	INV	202631	Cr	Cr	0.0057	0.0076
S358	INV	202646	Cr	Cr	0.2360	0.0000
S359	INV	202652	Cr	Cr	0.8485	0.0187
S360	LRR	249396	Cr	Cr	4.6185	0.3787
S361	LRR	249405	Cr	Cr	4.5440	0.4008
S362	LRR	249413	Cr	Cr	2.2356	0.1973
S363	LRR	249425	Cr	Cr	1.6178	0.2228
S364	LRR	249437	Cr	Cr	0.7456	0.1267
S365	LRR	249455	Cr	Cr	0.0212	0.0000
S366	LRR	249484	Cr	Cr	4.4766	0.2571
S367	LRR	249493	Cr	Cr	0.6154	0.0166
S368	LRR	249494	Cr	Cr	0.2589	0.0350
S369	LRR	249521	Cr	Cr	1.1626	0.1082
S370	LRR	249542	Cr	Cr	0.9032	0.0442
S371	LRR	249551	Cr	Cr	1.0650	0.0000
S372	LRR	249575	Cr	Cr	0.6371	0.0000
S373	LRR	249592	Cr	Cr	0.8522	0.0370
S374	LRR	249647	Cr	Cr	3.8148	0.1698
S375	LRR	249649	Cr	Cr	0.9615	0.0741
S376	LRR	249691	Cr	Cr	0.4029	0.0000
S377	LRR	249705	Cr	Cr	1.4457	0.0629
S378	LRR	249710	Cr	Cr	0.6379	0.0000
S379	LRR	249763	Cr	Cr	0.8239	0.0575
S380	LRR	249771	Cr	Cr	0.4031	0.0469
S381	LRR	249782	Cr	Cr	4.0006	0.2701
S382	LRR	249823	Cr	Cr	0.7488	0.0000
S383	LRR	249918	Cr	Cr	0.7442	0.0000
S384	LRR	249929	Cr	Cr	0.5437	0.0000
S385	LRR	249972	Cr	Cr	1.6131	0.2120
S386	LRR	249978	Cr	Cr	0.0997	0.0000
S387	LRR	249992	Cr	Cr	0.0388	0.0000
S388	CAS	2	CAS	D	0.1960	0.0000
S389	CAS	15	CAS	D	0.1044	0.0000
S390	CAS	90	CAS	D	0.0744	0.0000
S391	CAS	93	CAS	D	0.2072	0.0032
S392	CAS	105	CAS	D	0.2323	0.0000
S393	CAS	172	CAS	D	0.1043	0.0000
S394	CAS	189	CAS	D	0.3687	0.0000
S395	SUZ	4	SUZ	D	0.0037	0.0000
S396	SUZ	25	SUZ	D	0.4062	0.1160
S397	SUZ	46	SUZ	D	0.0665	0.0000
S398	SUZ	76	SUZ	D	0.5831	0.1538
S399	SUZ	112	SUZ	D	0.6370	0.0372
S400	SUZ	163	SUZ	D	0.1049	0.0327
S401	SUZ	193	SUZ	D	0.6160	0.1538
S402	SUZ	295	SUZ	D	0.1823	0.0000
S403	SUZ	355	SUZ	D	0.1169	0.0000
S404	SUZ	356	SUZ	D	0.1169	0.0000
S405	SUZ	358	SUZ	D	0.7541	0.0193
S406	SUZ	421	SUZ	D	0.0037	0.0000
S407	SUZ	436	SUZ	D	0.7596	0.0000
S408	SUZ	478	SUZ	D	0.1660	0.0256
S409	WG	14	WG	D	0.0662	0.0476
S410	WG	20	WG	D	0.0841	0.0000
S411	WG	47	WG	D	0.0293	0.0000
S412	WG	68	WG	D	0.1749	0.0000
S413	WG	122	WG	D	0.2111	0.0000
S414	WG	128	WG	D	0.0571	0.0000
S415	WG	155	WG	D	0.0969	0.0000
S416	WG	185	WG	D	0.5508	0.0000
S417	WG	284	WG	D	0.0145	0.0000
S418	WG	296	WG	D	0.1183	0.0000
